# Supplementary material for: Impacts of an Amazonian hydroelectric dam on frog assemblages
Source: PLoS One. 2021 Jun 17;16(6):e0244580. doi: 10.1371/journal.pone.0244580 (PMC8211156; doi:10.1371/journal.pone.0244580)
Supplement: S1 Table — Pre-stage flooded = plots that were sampled pre-filling that were flooded; pre-stage unflooded = plots that were sample pre-filling that were not flooded; post1-stage = plots sampled 1 year after reservoir filling; post2-stage = plots sampled 4 years after reservoir filling. (XLSX) [file pone.0244580.s007.xlsx]

## Sheet: S1
S1 Table. Summary of flooding, time since dam filling, distance from river and coordinates of the 66 plots sampled around the Santo Antônio hydroelectric dam, Western Amazonia, Brazil. Pre-stage flooded = plots that were sampled pre-filling that were flooded; pre-stage unflooded = plots that were sample pre-filling that were not flooded; post1-stage = plots sampled 1 year after reservoir filling;…
Flooding Stage	ModuleID	Transect ID	Plot ID	Longitude (UTM)	Latitude (UTM)	Bank distance (m)
Pre-stage flooded	Ilha Pedras	T1	Ilha_Pedras_T1_0	334967	8988015	0
Pre-stage flooded	Ilha Pedras	T1	Ilha_Pedras_T1_500	321907	8984981	660
Pre-stage flooded	Ilha Pedras	T2	Ilha_Pedras_T2_0	323016	8985209	0
Pre-stage flooded	Ilha Pedras	T2	Ilha_Pedras_T2_500	322669	8985636	500
Pre-stage flooded	Morrinhos	T1	Morrinhos_T1_0	362138	9002688	0
Pre-stage flooded	Morrinhos	T1	Morrinhos_T1_1000	362372	9001745	1000
Pre-stage flooded	Morrinhos	T1	Morrinhos_T1_2000	362610	9001664	2000
Pre-stage flooded	Morrinhos	T1	Morrinhos_T1_3000	362810	8999736	3000
Pre-stage flooded	Morrinhos	T1	Morrinhos_T1_4000	363064	8998750	4000
Pre-stage flooded	Morrinhos	T1	Morrinhos_T1_500	362267	9002200	450
Pre-stage flooded	Morrinhos	T2	Morrinhos_T2_0	363153	9002689	0
Pre-stage flooded	Morrinhos	T2	Morrinhos_T2_1000	363399	9001756	900
Pre-stage flooded	Morrinhos	T2	Morrinhos_T2_2000	363613	9000715	2000
Pre-stage flooded	Morrinhos	T2	Morrinhos_T2_3000	363819	8999733	3000
Pre-stage flooded	Morrinhos	T2	Morrinhos_T2_4000	364050	8998749	4000
Pre-stage flooded	Morrinhos	T2	Morrinhos_T2_500	363287	9002152	480
Pre-stage flooded	Teotonio	T1	Teotonio_T1_1000	381769	9022476	900
Pre-stage flooded	Teotonio	T1	Teotonio_T1_2000	381032	9023161	2000
Pre-stage flooded	Teotonio	T2	Teotonio_T2_1000	382471	9023187	1200
Pre-stage unflooded	Ilha Bufalos	T1	Ilha_Bufalos_T1_0	334131	8988588	250
Pre-stage unflooded	Ilha Bufalos	T1	Ilha_Bufalos_T1_1000	334775	8989318	150
Pre-stage unflooded	Ilha Bufalos	T1	Ilha_Bufalos_T1_2000	335473	8990072	1200
Pre-stage unflooded	Ilha Bufalos	T1	Ilha_Bufalos_T1_3000	336211	8990791	1900
Pre-stage unflooded	Ilha Bufalos	T1	Ilha_Bufalos_T1_500	334438	8988935	730
Pre-stage unflooded	Ilha Bufalos	T1	Ilha_Bufalos_T1_5000	337468	8992360	3950
Pre-stage unflooded	Ilha Bufalos	T2	Ilha_Bufalos_T2_0	334967	8988015	130
Pre-stage unflooded	Ilha Bufalos	T2	Ilha_Bufalos_T2_1000	335582	8988753	853
Pre-stage unflooded	Ilha Bufalos	T2	Ilha_Bufalos_T2_2000	336332	8989521	1217
Pre-stage unflooded	Ilha Bufalos	T2	Ilha_Bufalos_T2_4000	337706	8991020	3187
Pre-stage unflooded	Ilha Bufalos	T2	Ilha_Bufalos_T2_500	335307	8988404	650
Pre-stage unflooded	Ilha Bufalos	T2	Ilha_Bufalos_T2_5000	338390	8991820	4227
Pre-stage unflooded	Ilha Pedras	T1	Ilha_Pedras_T1_1000	321577	8985447	1160
Pre-stage unflooded	Ilha Pedras	T1	Ilha_Pedras_T1_2000	320998	8986271	2160
Pre-stage unflooded	Ilha Pedras	T1	Ilha_Pedras_T1_3000	320443	8987170	3160
Pre-stage unflooded	Ilha Pedras	T1	Ilha_Pedras_T1_4000	319948	8987990	4200
Pre-stage unflooded	Ilha Pedras	T1	Ilha_Pedras_T1_5000	319402	8988800	5100
Pre-stage unflooded	Ilha Pedras	T2	Ilha_Pedras_T2_1000	322373	8985957	1100
Pre-stage unflooded	Ilha Pedras	T2	Ilha_Pedras_T2_2000	321877	8986754	2100
Pre-stage unflooded	Ilha Pedras	T2	Ilha_Pedras_T2_3000	321325	8987675	3100
Pre-stage unflooded	Ilha Pedras	T2	Ilha_Pedras_T2_4000	320842	8988520	4100
Pre-stage unflooded	Ilha Pedras	T2	Ilha_Pedras_T2_5000	320275	8989380	5100
Pre-stage unflooded	Jaci margem direita	T1	Jaci_margem_direita_T1_0	347130	8953723	1141
Pre-stage unflooded	Jaci margem direita	T1	Jaci_margem_direita_T1_1000	348122	8953914	2202
Pre-stage unflooded	Jaci margem direita	T1	Jaci_margem_direita_T1_2000	349118	8953996	3215
Pre-stage unflooded	Jaci margem direita	T1	Jaci_margem_direita_T1_3000	349946	8954159	4125
Pre-stage unflooded	Jaci margem direita	T1	Jaci_margem_direita_T1_4000	351283	8954310	5404
Pre-stage unflooded	Jaci margem direita	T1	Jaci_margem_direita_T1_500	347628	8953836	1714
Pre-stage unflooded	Jaci margem direita	T2	Jaci_margem_direita_T2_0	346904	8954694	724
Pre-stage unflooded	Jaci margem direita	T2	Jaci_margem_direita_T2_1000	347940	8954868	1784
Pre-stage unflooded	Jaci margem direita	T2	Jaci_margem_direita_T2_2000	348933	8954964	2793
Pre-stage unflooded	Jaci margem direita	T2	Jaci_margem_direita_T2_3000	349875	8955078	3758
Pre-stage unflooded	Jaci margem direita	T2	Jaci_margem_direita_T2_4000	351084	8955310	4955
Pre-stage unflooded	Jaci margem direita	T2	Jaci_margem_direita_T2_500	347396	8954804	1247
Pre-stage unflooded	Jaci margem direita	T2	Jaci_margem_direita_T2_5000	348933	8954964	5714
Pre-stage unflooded	Teotonio	T1	Teotonio_T1_0	382505	9021797	305
Pre-stage unflooded	Teotonio	T1	Teotonio_T1_4000	379563	9024510	3900
Pre-stage unflooded	Teotonio	T1	Teotonio_T1_500	382136	9022145	250
Pre-stage unflooded	Teotonio	T1	Teotonio_T1_5000	378825	9025190	4900
Pre-stage unflooded	Teotonio	T2	Teotonio_T2_0	383192	9022529	195
Pre-stage unflooded	Teotonio	T2	Teotonio_T2_2000	381719	9023885	2200
Pre-stage unflooded	Teotonio	T2	Teotonio_T2_3000	380983	9024570	3200
Pre-stage unflooded	Teotonio	T2	Teotonio_T2_4000	380252	9025240	4200
Pre-stage unflooded	Teotonio	T2	Teotonio_T2_500	382824	9022865	700
Pre-stage unflooded	Teotonio	T2	Teotonio_T2_5000	379522	9025910	5200
Post1-stage	Ilha Bufalos	T1	Ilha_Bufalos_T1_0	334131	8988588	83
Post1-stage	Ilha Bufalos	T1	Ilha_Bufalos_T1_1000	334775	8989318	85
Post1-stage	Ilha Bufalos	T1	Ilha_Bufalos_T1_2000	335473	8990072	747
Post1-stage	Ilha Bufalos	T1	Ilha_Bufalos_T1_3000	336211	8990791	1790
Post1-stage	Ilha Bufalos	T1	Ilha_Bufalos_T1_500	334438	8988935	600
Post1-stage	Ilha Bufalos	T1	Ilha_Bufalos_T1_5000	337468	8992360	3820
Post1-stage	Ilha Bufalos	T2	Ilha_Bufalos_T2_0	334967	8988015	55
Post1-stage	Ilha Bufalos	T2	Ilha_Bufalos_T2_1000	335582	8988753	753
Post1-stage	Ilha Bufalos	T2	Ilha_Bufalos_T2_2000	336332	8989521	1117
Post1-stage	Ilha Bufalos	T2	Ilha_Bufalos_T2_4000	337706	8991020	3087
Post1-stage	Ilha Bufalos	T2	Ilha_Bufalos_T2_500	335307	8988404	597
Post1-stage	Ilha Bufalos	T2	Ilha_Bufalos_T2_5000	338390	8991820	4127
Post1-stage	Ilha Pedras	T1	Ilha_Pedras_T1_1000	321577	8985447	210
Post1-stage	Ilha Pedras	T1	Ilha_Pedras_T1_2000	320998	8986271	679
Post1-stage	Ilha Pedras	T1	Ilha_Pedras_T1_3000	320443	8987170	1624
Post1-stage	Ilha Pedras	T1	Ilha_Pedras_T1_4000	319948	8987990	2596
Post1-stage	Ilha Pedras	T1	Ilha_Pedras_T1_5000	319402	8988800	3540
Post1-stage	Ilha Pedras	T2	Ilha_Pedras_T2_1000	322373	8985957	500
Post1-stage	Ilha Pedras	T2	Ilha_Pedras_T2_2000	321877	8986754	812
Post1-stage	Ilha Pedras	T2	Ilha_Pedras_T2_3000	321325	8987675	2166
Post1-stage	Ilha Pedras	T2	Ilha_Pedras_T2_4000	320842	8988520	2678
Post1-stage	Ilha Pedras	T2	Ilha_Pedras_T2_5000	320275	8989380	3456
Post1-stage	Jaci margem direita	T1	Jaci_margem_direita_T1_0	347130	8953723	1141
Post1-stage	Jaci margem direita	T1	Jaci_margem_direita_T1_1000	348122	8953914	2202
Post1-stage	Jaci margem direita	T1	Jaci_margem_direita_T1_2000	349118	8953996	3215
Post1-stage	Jaci margem direita	T1	Jaci_margem_direita_T1_3000	349946	8954159	4125
Post1-stage	Jaci margem direita	T1	Jaci_margem_direita_T1_4000	351283	8954310	5404
Post1-stage	Jaci margem direita	T1	Jaci_margem_direita_T1_500	347628	8953836	1714
Post1-stage	Jaci margem direita	T2	Jaci_margem_direita_T2_0	346904	8954694	724
Post1-stage	Jaci margem direita	T2	Jaci_margem_direita_T2_1000	347940	8954868	1784
Post1-stage	Jaci margem direita	T2	Jaci_margem_direita_T2_2000	348933	8954964	2793
Post1-stage	Jaci margem direita	T2	Jaci_margem_direita_T2_3000	349875	8955078	3758
Post1-stage	Jaci margem direita	T2	Jaci_margem_direita_T2_4000	351084	8955310	4955
Post1-stage	Jaci margem direita	T2	Jaci_margem_direita_T2_500	347396	8954804	1247
Post1-stage	Jaci margem direita	T2	Jaci_margem_direita_T2_5000	351850	8955410	5714
Post1-stage	Teotonio	T1	Teotonio_T1_0	382505	9021797	305
Post1-stage	Teotonio	T1	Teotonio_T1_4000	379563	9024510	1111
Post1-stage	Teotonio	T1	Teotonio_T1_500	382136	9022145	250
Post1-stage	Teotonio	T1	Teotonio_T1_5000	378825	9025190	2055
Post1-stage	Teotonio	T2	Teotonio_T2_0	383192	9022529	195
Post1-stage	Teotonio	T2	Teotonio_T2_2000	381719	9023885	416
Post1-stage	Teotonio	T2	Teotonio_T2_3000	380983	9024570	191
Post1-stage	Teotonio	T2	Teotonio_T2_4000	380252	9025240	950
Post1-stage	Teotonio	T2	Teotonio_T2_500	382824	9022865	250
Post1-stage	Teotonio	T2	Teotonio_T2_5000	379522	9025910	1835
Post2-stage	Ilha Bufalos	T1	Ilha_Bufalos_T1_0	334131	8988588	83
Post2-stage	Ilha Bufalos	T1	Ilha_Bufalos_T1_1000	334775	8989318	85
Post2-stage	Ilha Bufalos	T1	Ilha_Bufalos_T1_2000	335473	8990072	747
Post2-stage	Ilha Bufalos	T1	Ilha_Bufalos_T1_3000	336211	8990791	1790
Post2-stage	Ilha Bufalos	T1	Ilha_Bufalos_T1_500	334438	8988935	600
Post2-stage	Ilha Bufalos	T1	Ilha_Bufalos_T1_5000	337468	8992360	3820
Post2-stage	Ilha Bufalos	T2	Ilha_Bufalos_T2_0	334967	8988015	95
Post2-stage	Ilha Bufalos	T2	Ilha_Bufalos_T2_1000	335582	8988753	753
Post2-stage	Ilha Bufalos	T2	Ilha_Bufalos_T2_2000	336332	8989521	1117
Post2-stage	Ilha Bufalos	T2	Ilha_Bufalos_T2_4000	337706	8991020	3087
Post2-stage	Ilha Bufalos	T2	Ilha_Bufalos_T2_500	335307	8988404	630
Post2-stage	Ilha Bufalos	T2	Ilha_Bufalos_T2_5000	338390	8991820	4127
Post2-stage	Ilha Pedras	T1	Ilha_Pedras_T1_1000	321577	8985447	210
Post2-stage	Ilha Pedras	T1	Ilha_Pedras_T1_2000	320998	8986271	679
Post2-stage	Ilha Pedras	T1	Ilha_Pedras_T1_3000	320443	8987170	1624
Post2-stage	Ilha Pedras	T1	Ilha_Pedras_T1_4000	319948	8987990	2596
Post2-stage	Ilha Pedras	T1	Ilha_Pedras_T1_5000	319402	8988800	3540
Post2-stage	Ilha Pedras	T2	Ilha_Pedras_T2_1000	322373	8985957	500
Post2-stage	Ilha Pedras	T2	Ilha_Pedras_T2_2000	321877	8986754	812
Post2-stage	Ilha Pedras	T2	Ilha_Pedras_T2_3000	321325	8987675	2166
Post2-stage	Ilha Pedras	T2	Ilha_Pedras_T2_4000	320842	8988520	2678
Post2-stage	Ilha Pedras	T2	Ilha_Pedras_T2_5000	320275	8989380	3456
Post2-stage	Jaci margem direita	T1	Jaci_margem_direita_T1_0	347130	8953723	1141
Post2-stage	Jaci margem direita	T1	Jaci_margem_direita_T1_1000	348122	8953914	2202
Post2-stage	Jaci margem direita	T1	Jaci_margem_direita_T1_500	347628	8953836	1714
Post2-stage	Jaci margem direita	T2	Jaci_margem_direita_T2_0	346904	8954694	724
Post2-stage	Jaci margem direita	T2	Jaci_margem_direita_T2_1000	347940	8954868	1784
Post2-stage	Jaci margem direita	T2	Jaci_margem_direita_T2_2000	348933	8954964	2793
Post2-stage	Jaci margem direita	T2	Jaci_margem_direita_T2_500	347396	8954804	1247
Post2-stage	Teotonio	T1	Teotonio_T1_0	382505	9021797	370
Post2-stage	Teotonio	T1	Teotonio_T1_4000	379563	9024510	1160
Post2-stage	Teotonio	T1	Teotonio_T1_500	382136	9022145	320
Post2-stage	Teotonio	T1	Teotonio_T1_5000	378825	9025190	2200
Post2-stage	Teotonio	T2	Teotonio_T2_0	383192	9022529	160
Post2-stage	Teotonio	T2	Teotonio_T2_2000	381719	9023885	500
Post2-stage	Teotonio	T2	Teotonio_T2_3000	380983	9024570	1500
Post2-stage	Teotonio	T2	Teotonio_T2_4000	380252	9025240	2500
Post2-stage	Teotonio	T2	Teotonio_T2_500	382824	9022865	330
Post2-stage	Teotonio	T2	Teotonio_T2_5000	379522	9025910	3500
