# Supplementary material for: Impacts of an Amazonian hydroelectric dam on frog assemblages
Source: PLoS One. 2021 Jun 17;16(6):e0244580. doi: 10.1371/journal.pone.0244580 (PMC8211156; doi:10.1371/journal.pone.0244580)
Supplement: S2 Table — n plots = number of plots with species records; total plots = total number of plots surveyed; pre-stage flooded = Plots that were sampled pre-filling that were flooded; pre-stage unflooded = plots that were sample pre-filling that were not flooded; post1 stage = plots sampled 1 year after reservoir filling; post2-stage = plots sampled 4 years after reservoir filling. (XLSX) [file pone.0244580.s008.xlsx]

## Sheet: S2
S2 Table. Number of species recorded, median of abundance and number of plots with records of anuran species sampled in relation to flooding and time since filling of the Santo Antônio hydroelectric dam on the Madeira River, Western Amazonia, Brazil. n plots= number of plots with species records; total plots= total number of plots surveyed; pre-stage flooded = Plots that were sampled pre-filling …
Taxa	Habit	Flooding Stages
Anura		Pre-stage flooded		Pre-stage unflooded		Post1-stage		Post2-stage		Total records	Total plots
		records	n plots	records	n plots	records	n plots	records	n plots
Aromobatidae
Allobates femoralis (Boulenger, 1884)	Terrestrial	14.4211	14	9.73333	32	8.75556	37	8.1	25	41.0099	53
Allobates aff gasconi	Terrestrial	4.31579	4	0	0	0	1	0.125	2	4.44079	7
Allobates aff tinae	Terrestrial	10.2105	6	1.62222	2	2	4	0	0	13.8327	10
Allobates flaviventris Melo-Sampaio, Souza & Peloso, 2013	Terrestrial	0	0	2.31111	6	1.08889	7	1.475	5	4.875	11
Allobates nidicola (Caldwell & Lima, 2003)	Terrestrial	0.105263	1	3.42222	10	3.28889	13	3.5	11	10.3164	18
Allobates sp1	Terrestrial	10.9474	10	0.311111	3	1.06667	2	0.7	1	13.0251	14
Allobates tinae Melo-Sampaio, Oliveira & Prates, 2018	Terrestrial	9.26316	6	11.2	20	10.1556	20	11.825	20	42.4437	35
Bufonidae
Rhaebo guttatus (Schneider, 1799)	Terrestrial	0	0	0.0666667	2	0.288889	7	0.925	23	1.28056	28
Rhinella gr margaritifera sp1	Terrestrial	2.05263	4	1.62222	15	1.06667	15	0.2	4	4.94152	28
Rhinella gr margaritifera sp2	Terrestrial	0	0	0.355556	8	0.933333	17	0.05	2	1.33889	22
Rhinella gr margaritifera sp3	Terrestrial	0	0	0	0	0.155556	3	0	0	0.155556	3
Rhinella gr margaritifera sp4	Terrestrial	2.36842	2	2.66667	13	0.355556	9	0.925	8	6.31564	20
Rhinella gr margaritifera sp6	Terrestrial	0.210526	3	0	0	0.111111	4	0.025	1	0.346637	8
Rhinella marina (Linnaeus, 1758)	Terrestrial	0.105263	2	0.111111	5	0.488889	17	0.325	10	1.03026	28
Centrolenidae
Hyalinobatrachium cappellei (van Lidth de Jeude, 1904)	tree-dwelling	0	0	0	0	0.222222	4	0.05	2	0.272222	5
Teratohyla adenocheira (Harvey & Noonan, 2005)	tree-dwelling	0	0	0.2	1	0	0	0	0	0.2	1
Vitreorana ritae (B. Lutz in B. Lutz & Kloss, 1952)	tree-dwelling	0	0	0	0	0.0888889	3	0	0	0.0888889	3
Ceratophryidae
Ceratophrys cornuta (Linnaeus, 1758)	Terrestrial	1.52632	5	0.0222222	1	0.177778	5	0.025	1	1.75132	10
Craugastoridae
Oreobates quixensis Jiménez de la Espada, 1872	Terrestrial	0.0526316	1	0.0888889	3	0.0888889	5	0.025	1	0.255409
Pristimantis altamazonicus (Barbour & Dunn, 1921)	tree-dwelling	0.0526316	1	0.0444444	2	0.0222222	1	0.15	2	0.269298	6
Pristimantis fenestratus (Steindachner, 1864)	tree-dwelling	6.31579	7	0.0222222	1	0	0	0	0	6.33801	8
Pristimantis ockendeni (Boulenger, 1912)	tree-dwelling	3.31579	4	2.51111	16	1.86667	15	4.175	21	11.8686	34
Pristimantis sp1	tree-dwelling	0.0526316	1	0.0444444	2	0	0	0	0	0.097076	3
Pristimantis sp3	tree-dwelling	0	0	0	0	0	0	0.025	1	0.025	1
Pristimantis sp4	tree-dwelling	3.26316	6	6.48889	25	11.0667	26	3.3	17	24.1187	35
Pristimantis sp5	tree-dwelling	0	0	0.0222222	1	0.555556	2	0	0	0.577778	3
Pristimantis ventrimarmoratus (Boulenger, 1912)	tree-dwelling	0	0	0.288889	5	0.0666667	3	0.025	1	0.380556	7
Pristimantis zimmermanae (Heyer & Hardy, 1991)	tree-dwelling	3.05263	4	1.91111	11	3.84444	13	2.65	21	11.4582	33
Dendrobatidae
Adelphobates quinquevittatus (Steindachner, 1864)	Terrestrial	0	0	0.133333	2	0.155556	4	0.125	5	0.413889	11
Ameerega picta (Bibron in Tschudi, 1838)	Terrestrial	3.15789	8	1.95556	5	2.17778	6	1.675	7	8.96623	16
Ameerega trivittata (Spix, 1824)	Terrestrial	0.263158	1	0.688889	11	0.555556	12	1.725	18	3.2326	22
Eleutherodactylidae
Phyzelaphryne miriamae Heyer, 1977	Terrestrial	3.94737	4	8.93333	22	9.15556	32	17.675	30	39.7113	39
Hemiphractidae
Hemiphractus scutatus (Spix, 1824)	Terrestrial	0	0	0	0	0	0	0.025	1	0.025	1
Hylidae
Boana aff. geographica sp1	tree-dwelling	0	0	0	0	0	0	0.1	1	0.1	1
Boana aff. geographica sp2	tree-dwelling	0	0	0.0222222	1	0.244444	7	0.325	7	0.591667	12
Boana aff. geographica sp3	tree-dwelling	0	0	0.0444444	2	0	0	0.025	1	0.0694444	3
Boana boans (Linnaeus, 1758)	tree-dwelling	0.526316	1	0	0	0.444444	2	0	0	0.97076	3
Boana cinerascens (Spix, 1824)	tree-dwelling	9	7	1.28889	3	1.44444	7	1.5	8	13.2333	19
Boana fasciata (Günther, 1858)	tree-dwelling	2.63158	6	0.0666667	3	1.11111	12	0.325	2	4.13436	21
Boana lanciformis (Cope, 1871)	tree-dwelling	1.10526	6	0.311111	7	1.6	12	1.45	10	4.46637	27
Boana punctata (Schneider, 1799)	tree-dwelling	0	0	0	0	0.0222222	1	0	0	0.0222222	1
Boana raniceps (Cope, 1862)	tree-dwelling	0	0	0	0	0.0666667	2	0.85	5	0.916667	7
Dendropsophus aff minutus	tree-dwelling	0.789474	2	0	0	0.488889	3	0.05	2	1.32836	7
Dendropsophus aff reichlei	tree-dwelling	5.21053	7	0.555556	1	1.08889	6	0.675	3	7.52997	16
Dendropsophus arndti Caminer, Milá, Jansen, Fouquet, Venegas, Chávez, Lougheed & Ron, 2017	tree-dwelling	0.105263	1	0	0	0	0	0	0	0.105263	1
Dendropsophus gr leucophyllatus	tree-dwelling	0	0	0.888889	3	1.37778	6	0.55	4	2.81667	7
Dendropsophus gr minusculus	tree-dwelling	1.31579	1	0	0	0	1	0	0	1.31579	1
Dendropsophus gr nanus	tree-dwelling	0	0	0	0	0.0222222	1	0	0	0.0222222	1
Dendropsophus leali (Bokermann, 1964)	tree-dwelling	0	0	0	0	0.0444444	1	0.025	1	0.0694444	1
Dendropsophus marmoratus (Laurenti, 1768)	tree-dwelling	0.368421	2	0.222222	1	0.0888889	1	0	0	0.679532	4
Dendropsophus parviceps (Boulenger, 1882)	tree-dwelling	4.05263	4	0.577778	2	0.688889	10	0.075	1	5.3943	14
Dendropsophus rhodopeplus (Günther, 1858)	tree-dwelling	0.526316	1	1.73333	2	0.933333	4	0.6	4	3.79298	7
Dendropsophus sarayacuensis (Shreve, 1935)	tree-dwelling	3.21053	3	0	0	0.422222	1	0	0	3.63275	4
Dendropsophus sp1	tree-dwelling	0.0526316	1	0	0	0	0	0	0	0.0526316	1
Dendropsophus sp2	tree-dwelling	0.105263	1	0	0	0.555556	1	0.025	1	0.685819	3
Osteocephalus aff leprieurii	tree-dwelling	0.789474	6	0.755556	18	1.33333	22	0.625	12	3.50336	38
Osteocephalus aff taurinus sp1	tree-dwelling	2	7	0.488889	11	0.666667	12	0.1	3	3.25556	20
Osteocephalus aff taurinus sp2	tree-dwelling	3.05263	7	2.82222	32	2.75556	28	1.725	18	10.3554	40
Osteocephalus cabrerai (Cochran & Goin, 1970)	tree-dwelling	0	0	0	0	0.0222222	1	0	0	0.0222222	1
Scinax cf cruentommus	tree-dwelling	0.631579	7	0.0222222	1	0	1	0	0	0.653801	8
Scinax gr garbei	tree-dwelling	0.0526316	1	0.0222222	1	0.133333	4	0.1	4	0.308187	7
Scinax gr ruber	tree-dwelling	0	0	0.0888889	2	0.0888889	4	0.075	2	0.252778	7
Scinax nebulosus (Spix, 1824)	tree-dwelling	0	0	0	0	0.0222222	1	0	0	0.0222222	1
Scinax onca Ferrão, Moravec, Fraga, Almeida, Kaefer & Lima, 2017	tree-dwelling	0	0	0	0	0.0222222	1	0	0	0.0222222	1
Scinax sp1	tree-dwelling	0	0	0.0666667	2	0.0222222	1	0.025	1	0.113889	4
Sphaenorhynchus lacteus (Daudin, 1800)	tree-dwelling	0	0	0	0	0	0	0.025	1	0.025	1
Trachycephalus coriaceus (Peters, 1867)	tree-dwelling	0.210526	1	0.0222222	1	0	0	0	0	0.232749	2
Trachycephalus resinifictrix (Goeldi, 1907)	tree-dwelling	0	0	0.0222222	1	0	0	0	0	0.0222222	1
Trachycephalus typhonius (Linnaeus, 1758)	tree-dwelling	0	0	0	0	0	0	0.025	1	0.025	1
Leptodactylidae
Adenomera andreae (Müller, 1923)	Terrestrial	24.6316	18	26.4444	42	12.8444	40	22.75	32	86.6705	61
Adenomera gr marmoratus sp1	Terrestrial	6.52632	8	0	0	0	0	0	0	6.52632	8
Adenomera hylaedactyla (Cope, 1868)	Terrestrial	3.47368	13	20.0889	41	14.2667	43	7.55	32	45.3792	60
Engystomops freibergi (Donoso-Barros, 1969)	Terrestrial	0.473684	1	0.0222222	1	0.155556	5	0	0	0.651462	6
Hydrolaetare caparu Jansen, Gonzalez-Álvares & Köhler, 2007	Terrestrial	0.0526316	1	0	0	0	0	0	0	0.0526316	1
Leptodactylus bolivianus Boulenger, 1898	Terrestrial	0.210526	4	0.0222222	1	0.0222222	1	0.05	2	0.304971	8
Leptodactylus cf knudseni	Terrestrial	1.47368	9	0.711111	21	1.42222	26	1.55	28	5.15702	45
Leptodactylus cf wagneri	Terrestrial	1.63158	2	0.0222222	1	0.0222222	1	0.05	2	1.72602	6
Leptodactylus fuscus (Schneider, 1799)	Terrestrial	0.0526316	1	0.0222222	1	0.0666667	2	0.075	1	0.21652	3
Leptodactylus gr macrosternum	Terrestrial	0	0	0	0	0.0222222	1	0	0	0.0222222	1
Leptodactylus leptodactyloides (Andersson, 1945)	Terrestrial	0.157895	2	0	0	0	0	0.025	1	0.182895	3
Leptodactylus mystaceus (Spix, 1824)	Terrestrial	1.52632	3	1.26667	10	0.533333	8	0.225	5	3.55132	18
Leptodactylus pentadactylus (Laurenti, 1768)	Terrestrial	0.157895	3	0.333333	5	0.266667	9	0.95	13	1.70789	20
Leptodactylus petersii (Steindachner, 1864)	Terrestrial	2.10526	4	0	0	0.0222222	1	0	0	2.12749	5
Leptodactylus podicipinus (Cope, 1862)	Terrestrial	0.315789	2	0	0	0	0	0.025	1	0.340789	3
Leptodactylus rhodomystax Boulenger, 1884	Terrestrial	6.52632	14	2.91111	18	5.17778	25	4.125	16	18.7402	40
Lithodytes lineatus (Schneider, 1799)	Terrestrial	3.84211	6	0.0222222	1	0.0888889	3	0.05	1	4.00322	10
Microhylidae
Chiasmocleis avilapiresae Peloso & Sturaro 2008	Terrestrial	0	0	0.0444444	1	0.0888889	1	0	0	0.133333	2
Chiasmocleis bassleri Dunn, 1949	Terrestrial	0	0	0.133333	1	0.6	3	0.15	1	0.883333	5
Chiasmocleis hudsoni Parker, 1940	Terrestrial	6	6	0.488889	2	0.155556	3	0.05	2	6.69444	12
Ctenophryne geayi Mocquard, 1904	Terrestrial	0	0	0	0	0.0222222	1	0	0	0.0222222	1
Elachistocleis helianneae Caramaschi, 2010	Terrestrial	0.105263	1	0	0	0	0	0	0	0.105263	1
Hamptophryne alios (Wild, 1995)	Terrestrial	0.0526316	1	0	0	0	0	0	0	0.0526316	1
Phyllomedusidae
Callimedusa tomopterna (Cope, 1868)	tree-dwelling	0.789474	5	0.733333	4	1.28889	12	1	12	3.8117	26
Phyllomedusa vaillantii Boulenger, 1882	tree-dwelling	0.894737	3	1.22222	14	2.02222	20	1.1	13	5.23918	28
Cruziohyla craspedopus (Funkhouser, 1957)	tree-dwelling	0	0	0	0	0	0	0.1	1	0.1	1
Pipidae
Pipa pipa (Linnaeus, 1758)	Aquatic	0	0	0	0	0.111111	2	0	0	0.111111	2
TOTAL =96 spp		62 spp		61 spp		73 spp		65 spp			64
